# Supplementary material for: Influences of comorbidities on perioperative rehabilitation in patients with gastrointestinal cancers: a retrospective study
Source: World J Surg Oncol. 2023 Oct 26;21:336. doi: 10.1186/s12957-023-03207-2 (PMC10601285; doi:10.1186/s12957-023-03207-2)
Supplement: Supplementary file 1 — Additional file 1: Supplementary File 1. Patient characteristics for surgery and perioperative rehabilitation. [file 12957_2023_3207_MOESM1_ESM.xlsx]

## Sheet: Sheet1
Supplementary File 1. Patient Characteristics for Surgery and Perioperative Rehabilitation
	Patient no.	Lesion	Histology	Stage (UICC-8)	Procedures	Operative time (min)	Blood loss (mg)	Duration to start rehabilitation (day)	Length of stay (day)	Charlson comorbidity index	Clavien-Dindo classification
	1	Esophagus	squamous cell carcinoma	III	Thoracoscopic esophagectomy	206	71	3	31	2	3a
	2	Esophagus	squamous cell carcinoma	III	Thoracoscopic esophagectomy	436	105	3	20	1	2
	3	Colorectal	adenocarcinoma	IV A	Colostomy	60	0	6	21	6	5
	4	Esophagus	squamous cell carcinoma	I	Thoracoscopic esophagectomy	510	90	3	16	2	2
	5	Stomach	adenocarcinoma	II B	Laparoscopic gastrectomy	380	11	5	13	0	0
	6	Esophagus	squamous cell carcinoma	III	Thoracoscopic esophagectomy	392	67	2	31	2	0
	7	Colorectal	adenocarcinoma	II B	Laparoscopic colectomy	241	35	1	14	3	0
	8	Esophagus	carcinosarcoma, squamous cell carcinoma	III	Thoracoscopic esophagectomy	622	110	3	260	2	3b
	9	Esophagus	squamous cell carcinoma	II A	Thoracoscopic esophagectomy	408	98	1	47	0	2
	10	Esophagus	squamous cell carcinoma	I	Thoracoscopic esophagectomy	410	42	2	16	0	0
	11	Pancreas	adenocarcinoma	II A	Pancreatectomy	338	210	2	16	3	2
	12	Liver	hepatocellular carcinoma	III A	Hepatectomy	315	170	6	13	0	2
	13	Pancreas	Invasive ductal carcinoma	II B	Pancreatectomy	178	58	8	17	4	2
	14	Pancreas	adenocarcinoma	II B	Pancreatectomy	337	375	21	94	2	3a
	15	Pancreas	adenocarcinoma	II B	Pancreatectomy	273	220	2	17	6	2
	16	Stomach	adenocarcinoma	I A	Laparoscopic gastrectomy	203	0	6	12	2	1
	17	Esophagus	squamous cell carcinoma	III	Thoracoscopic esophagectomy	626	608	3	41	0	3a
	18	Pancreas	adenocarcinoma	IV	Choledochojejunostomy, gastrojejunostomy	180	30	4	14	8	2
	19	Gallbladder	adenocarcinoma	II A	Pancreatectomy	362	79	5	46	2	2
	20	Colorectal	adenocarcinoma	II A	Colectomy	137	80	2	20	2	2
	21	Pancreas	Invasive ductal carcinoma	II B	Pancreatectomy	281	85	2	19	5	0
	22	Gallbladder	adenocarcinoma	II B	Cholecystectomy	115	20	1	11	0	1
	23	Esophagus	squamous cell carcinoma	III C	Thoracoscopic esophagectomy	442	25	2	40	2	2
	24	Gallbladder	adenocarcinoma	IV A	Hepatectomy, choledochojejunostomy	703	1300	3	77	0	5
	25	Colorectal	adenocarcinoma	IV A	Laparoscopic colectomy	306	50	4	17	2	0
	26	Colorectal	adenocarcinoma	II B	Colectomy	359	770	8	58	2	3a
	27	Esophagus	adenocarcinoma	I	Thoracoscopic esophagectomy	495	175	1	25	0	2
	28	Esophagus	adenocarcinoma	III	Thoracoscopic esophagectomy	523	75	2	15	0	3b
	29	Esophagus	squamous cell carcinoma	I	Thoracoscopic esophagectomy	436	40	2	30	2	3a
	30	Stomach	adenocarcinoma	II B	Laparoscopic gastrectomy	233	129	3	22	3	0
	31	Esophagus	squamous cell carcinoma	III	Thoracoscopic esophagectomy	468	79	2	14	0	0
	32	Pancreas	invasive ductal carcinoma	II A	Pancreatectomy	303	535	15	39	3	2
	33	Liver	adenocarcinoma	IV	Hepatectomy	345	195	40	110	6	3a
	34	Pancreas	invasive ductal carcinoma	II A	Pancreatectomy, colectomy	358	1762	22	79	1	3a
	35	Pancreas	adenocarcinoma	IV	Choledochojejunostomy, gastrojejunostomy	244	50	4	26	3	2
	36	Colorectal	adenocarcinoma	II C	Laparoscopic colectomy	694	245	1	32	2	2
	37	Stomach	GIST	II B	Laparoscopic gastrectomy	282	80	8	56	2	3a
	38	Stomach	adenocarcinoma	III A	Laparoscopic gastrectomy	600	20	18	53	0	3b
	39	Colorectal	adenocarcinoma	I	Laparoscopic colectomy	245	0	2	12	2	0
	40	Esophagus	squamous cell carcinoma	II B	Thoracoscopic esophagectomy	504	72	2	18	3	2
	41	Pancreas	adenocarcinoma	II B	Pancreatectomy	538	910	1	32	0	2
	42	Stomach	signet-ring cell carcinoma	III A	Laparoscopic gastrectomy	233	10	4	29	1	0
	43	Esophagus	squamous cell carcinoma	I	Thoracoscopic esophagectomy	433	15	2	21	3	0
	44	Pancreas	adenocarcinoma	I A	Laparoscopic gastrectomy	296	605	19	53	1	3a
	45	Colorectal	adenocarcinoma	III B	Laparoscopic colectomy	188	0	3	10	2	0
	46	Pancreas	adenocarcinoma	II A	Pancreatectomy	215	572	1	18	0	2
	47	Liver	hepatocellular carcinoma	I A	Laparoscopic hepatectomy	437	540	5	16	0	3a
	48	Pancreas	adenocarcinoma	III	Gastrojejunostomy	100	0	5	17	1	0
